# Supplementary material for: Comparative Analysis of Computer-Aided Diagnosis and Computer-Assisted Subjective Assessment in Thyroid Ultrasound
Source: Life (Basel). 2021 Oct 27;11(11):1148. doi: 10.3390/life11111148 (PMC8621517; doi:10.3390/life11111148)
Supplement: Supplementary file 1 [file life-11-01148-s001.zip]

Archive with 1 entries (1 files):
- life-1399539-supplementary.pdf
